# Supplementary material for: Assessing whether universal coverage with insecticide-treated nets has been achieved: is the right indicator being used?
Source: Malar J. 2018 Oct 11;17:355. doi: 10.1186/s12936-018-2505-0 (PMC6180430; doi:10.1186/s12936-018-2505-0)
Supplement: Supplementary file 2 — Additional file 2. For the most recent DHS or MIS survey available in each country, the proportion of households with at least 7, 9, 11, 13, and 15 usual residents was calculated, for each region or province. These represent the proportion of households that would be prevented from receiving 1 ITN for 2 people if caps are set during mass ITN campaigns at 3, 4, 5, 6, or 7 ITNs, respectively. Programme planners may wish to consult these tables when considering setting caps for each region where ITNs will be distributed. This assumes that the definition of a ‘household’ remains the same during the campaign as in the surveys, generally ‘people eating from the same pot’. [file 12936_2018_2505_MOESM2_ESM.xlsx]

## Sheet: How to use this data
	Notes:
	Mass ITN campaigns usually 'cap', or set a maximum number of ITNs per household, in order to ensure that most households get at least some ITNs during the distribution. This is usually driven by an overall ITN gap. Most countries cap at a national level - that is, for example, capping at 3 nets per household for the entire country.
	The tables in this file present information on household demographics for each region of countries where a Demographic and Health Survey (DHS) or Malaria Indicator Survey (MIS) have been done. For each country the most recent survey was used. The tables present the proportion of households that are of different sizes - only 1 or 2 people (first results column), and subsequently, households that h…
	Because average household size can vary substantially from region to region within a given country, it is important to review the tables when selecting caps during mass ITN campaigns. If the cap is set at 3 ITNs per household nationally, planners can determine what the percentage of households will not achieve universal coverage because they have more members than the cap allows for.
	An initial suggestion is to set the caps such that no more than 2-6% of households are missed as a result of the cap. This may mean that caps are set lower in urban regions, where average household size tends to be smaller, but may need to be higher in other areas of the country.
	If caps must be set lower, this should be done keeping in mind that larger households won't be able to receive all the ITNs they need during the distribution, and thus will not reach universal coverage. This will impact on reaching higher percentages of households that own enough ITNs for all their household members, as well as on the proportion of the population that has access to an ITN within …
	Questions about this file can be directed to Dr Hannah Koenker at hkoenker@jhu.edu.

## Sheet: AOHR71
Dataset	SurveyNameYear	Country	Year
AOHR71	Angola 2015-16	Angola	2016
region	has 1-2 members (needs one net)	has 5+ members (cap of 2 will miss these households)	has 7+ members (cap of 3 will miss these households)	has 9+ members (cap of 4 will miss these households)	has 11+ members (cap of 5 will miss these households)	has 13+ members (cap of 6 will miss these households)	has 15+ members (cap of 7 will miss these households)	has 17+ members (cap of 8 will miss these households)	has 19+ members (cap of 9 will miss these households)	has 21+ members (cap of 10 will miss these households)	has 23+ members (cap of 11 will miss these households)	has 25+ members (cap of 12 will miss these households)	has 27+ members (cap of 13 will miss these households)	has 29+ members (cap of 14 will miss these households)	has 31+ members (cap of 15 will miss these households)	has 33+ members (cap of 16 will miss these households)	has 35+ members (cap of 16 will miss these households)	has 37+ members (cap of 18 will miss these households)	has 39+ members (cap of 18 will miss these households)
cabinda	28.8	40.8	18.6	7.8	2.4	0.7	0.4	0	0	0	0	0	0	0	0	0	0	0	0
zaire	25	49.7	22	6.6	1.2	0.4	0	0	0	0	0	0	0	0	0	0	0	0	0
uige	24.9	51.2	24.6	8.8	2.3	0.9	0.2	0	0	0	0	0	0	0	0	0	0	0	0
luanda	15.7	58.2	29.3	10.8	3.3	1.1	0.5	0.1	0	0	0	0	0	0	0	0	0	0	0
cuanza norte	34.4	38.2	15	3.7	0.7	0.3	0.1	0	0	0	0	0	0	0	0	0	0	0	0
cuanza sul	28.2	45	16.9	5.2	1.1	0.1	0	0	0	0	0	0	0	0	0	0	0	0	0
malanje	22	49.6	23.6	7.4	1.6	0.7	0.2	0.2	0.2	0.2	0	0	0	0	0	0	0	0	0
lunda norte	27.9	43.9	18.7	5.4	1.4	0.5	0.2	0	0	0	0	0	0	0	0	0	0	0	0
benguela	23.7	49.4	24.3	9.6	3.5	0.8	0.2	0.1	0	0	0	0	0	0	0	0	0	0	0
huambo	23.8	48.5	25.1	10.1	3.6	1.3	0.4	0.1	0	0	0	0	0	0	0	0	0	0	0
bie	30.6	43.9	23.1	8.5	2.8	0.5	0.1	0	0	0	0	0	0	0	0	0	0	0	0
moxico	27.6	37.8	15.3	4.6	1.4	0.4	0.1	0.1	0	0	0	0	0	0	0	0	0	0	0
cuando cubango	35	36	13.9	5.3	1.8	0.7	0.2	0	0	0	0	0	0	0	0	0	0	0	0
namibe	21.8	49.6	25.6	9.2	3.6	1.6	0.4	0	0	0	0	0	0	0	0	0	0	0	0
huila	15.4	54.5	27.1	12.2	3.2	1.4	0.5	0	0	0	0	0	0	0	0	0	0	0	0
cunene	15	57.8	31.8	15.1	6	2.5	0.8	0.4	0.2	0.2	0	0	0	0	0	0	0	0	0
lunda sul	25.4	48.3	22.1	8.6	3.1	1.4	0.2	0.1	0	0	0	0	0	0	0	0	0	0	0
bengo	29.3	39.7	16.9	4.1	1.5	0.7	0.1	0	0	0	0	0	0	0	0	0	0	0	0

## Sheet: BJHR61
Dataset	SurveyNameYear	Country	Year
BJHR61	Benin 2011-2012	Benin	2012
region	has 1-2 members (needs one net)	has 5+ members (cap of 2 will miss these households)	has 7+ members (cap of 3 will miss these households)	has 9+ members (cap of 4 will miss these households)	has 11+ members (cap of 5 will miss these households)	has 13+ members (cap of 6 will miss these households)	has 15+ members (cap of 7 will miss these households)	has 17+ members (cap of 8 will miss these households)	has 19+ members (cap of 9 will miss these households)	has 21+ members (cap of 10 will miss these households)	has 23+ members (cap of 11 will miss these households)	has 25+ members (cap of 12 will miss these households)	has 27+ members (cap of 13 will miss these households)	has 29+ members (cap of 14 will miss these households)	has 31+ members (cap of 15 will miss these households)	has 33+ members (cap of 16 will miss these households)	has 35+ members (cap of 16 will miss these households)	has 37+ members (cap of 18 will miss these households)	has 39+ members (cap of 18 will miss these households)
Alibori	9.8	67.8	40.8	22	9.9	5.6	2.6	0.9	0.4	0.3	0.1	0	0	0	0	0	0	0	0
Atacora	14	67.5	42.4	23	11.7	6.4	3.5	1.5	0.5	0.4	0.2	0.1	0	0	0	0	0	0	0
Atlantique	24.3	42.6	17	5.4	2.2	0.6	0.2	0.1	0.1	0	0	0	0	0	0	0	0	0	0
Borgou	14.3	61.1	34.3	16.5	8.2	4.2	2.1	1	0.4	0.3	0.1	0.1	0.1	0	0	0	0	0	0
Collines	21.9	50.6	22.4	6.2	2.3	1.1	0.5	0.1	0.1	0	0	0	0	0	0	0	0	0	0
Couffo	18.4	50.5	25	12	6.2	3.3	1.9	0.8	0.3	0.2	0.1	0.1	0	0	0	0	0	0	0
Donga	10	73.5	46.6	26.2	15	8.8	4.6	2.8	1.5	1.1	0.6	0.2	0.1	0	0	0	0	0	0
Littoral	25.6	40.6	15.5	4.6	1.9	0.6	0.3	0.2	0.1	0	0	0	0	0	0	0	0	0	0
Mono	24.2	44.2	17.2	4.9	1.1	0.1	0	0	0	0	0	0	0	0	0	0	0	0	0
Oueme	20.2	49.5	22.6	8	3	1	0.3	0.1	0	0	0	0	0	0	0	0	0	0	0
Plateau	17.1	53.4	23.8	9.6	4.3	1.9	0.7	0.3	0.1	0.1	0	0	0	0	0	0	0	0	0
Zou	21.5	46.2	19.5	6.3	2.4	1.1	0.6	0.3	0.1	0	0	0	0	0	0	0	0	0	0

## Sheet: BFHR70
Dataset	SurveyNameYear	Country	Year
BFHR70	Burkina Faso 2014	Burkina	2014
region	has 1-2 members (needs one net)	has 5+ members (cap of 2 will miss these households)	has 7+ members (cap of 3 will miss these households)	has 9+ members (cap of 4 will miss these households)	has 11+ members (cap of 5 will miss these households)	has 13+ members (cap of 6 will miss these households)	has 15+ members (cap of 7 will miss these households)	has 17+ members (cap of 8 will miss these households)	has 19+ members (cap of 9 will miss these households)	has 21+ members (cap of 10 will miss these households)	has 23+ members (cap of 11 will miss these households)	has 25+ members (cap of 12 will miss these households)	has 27+ members (cap of 13 will miss these households)	has 29+ members (cap of 14 will miss these households)	has 31+ members (cap of 15 will miss these households)	has 33+ members (cap of 16 will miss these households)	has 35+ members (cap of 16 will miss these households)	has 37+ members (cap of 18 will miss these households)	has 39+ members (cap of 18 will miss these households)
boucle de mouhoun	14.9	60	33.7	16	7.2	3.3	1.9	1.1	0.5	0	0	0	0	0	0	0	0	0	0
cascades	15.8	62.8	42.2	27.1	17.5	7.7	3.9	1.6	1.2	0.6	0.2	0.2	0	0	0	0	0	0	0
centre	19.1	52.8	26.6	14.7	7	3.3	1.4	0.3	0	0	0	0	0	0	0	0	0	0	0
centre-est	12.6	62.9	38.3	21.5	11.8	5.1	3.1	1.2	0.7	0	0	0	0	0	0	0	0	0	0
centre-nord	8.4	61.2	34.5	19	10.8	6.1	2.3	1.3	0.7	0.6	0.3	0.2	0	0	0	0	0	0	0
centre-ouest	12.1	62.5	43	27.1	15.6	9	4.3	2.4	1.5	0.5	0.2	0.2	0.2	0.2	0.2	0	0	0	0
centre-sud	13.6	63.2	35.4	16.1	7.8	4.5	2.7	1.5	0.7	0.7	0	0	0	0	0	0	0	0	0
est	20.7	52.6	30.6	15	8.9	4.9	1.4	0.8	0.5	0.3	0.1	0	0	0	0	0	0	0	0
hauts basins	18.9	51.6	27.4	14	7.2	4.3	2.1	1.3	1	0.9	0.6	0.6	0.6	0.6	0.6	0.6	0.6	0.6	0.6
nord	16.9	60.5	36.1	20.9	9.8	5.7	3.2	1.4	0.7	0.4	0	0	0	0	0	0	0	0	0
plateau central	9.3	68.7	46.4	30.8	21.6	14.1	7.7	4.1	3.3	1.5	0.9	0.3	0.3	0	0	0	0	0	0
sahel	3.3	75	45.7	28.3	15.7	9.6	4.9	3.8	0.9	0	0	0	0	0	0	0	0	0	0
sud-ouest	12.2	62.1	33.8	17.7	8.4	4.2	1	0.6	0	0	0	0	0	0	0	0	0	0	0

## Sheet: BUHR70
Dataset	SurveyNameYear	Country	Year
BUHR70	Burundi 2016-17	Burundi	2016
region	has 1-2 members (needs one net)	has 5+ members (cap of 2 will miss these households)	has 7+ members (cap of 3 will miss these households)	has 9+ members (cap of 4 will miss these households)	has 11+ members (cap of 5 will miss these households)	has 13+ members (cap of 6 will miss these households)	has 15+ members (cap of 7 will miss these households)	has 17+ members (cap of 8 will miss these households)	has 19+ members (cap of 9 will miss these households)	has 21+ members (cap of 10 will miss these households)	has 23+ members (cap of 11 will miss these households)	has 25+ members (cap of 12 will miss these households)	has 27+ members (cap of 13 will miss these households)	has 29+ members (cap of 14 will miss these households)	has 31+ members (cap of 15 will miss these households)	has 33+ members (cap of 16 will miss these households)	has 35+ members (cap of 16 will miss these households)	has 37+ members (cap of 18 will miss these households)	has 39+ members (cap of 18 will miss these households)
bubanza	14.3	55	24.6	6.3	1.8	0.4	0.2	0.2	0	0	0	0	0	0	0	0	0	0	0
bujumbura rural	13.7	58.8	26.9	8.8	1.1	0.3	0	0	0	0	0	0	0	0	0	0	0	0	0
bururi	15.5	55.3	26.1	8.5	1.2	0.2	0	0	0	0	0	0	0	0	0	0	0	0	0
cankuzo	11.7	54.4	24.3	5.2	0.8	0	0	0	0	0	0	0	0	0	0	0	0	0	0
cibitoke	15.9	55.4	27.1	8.4	1.7	0.2	0	0	0	0	0	0	0	0	0	0	0	0	0
gitega	16.3	49.8	19.1	4.8	0.7	0.2	0	0	0	0	0	0	0	0	0	0	0	0	0
karusi	15.5	51.3	21.5	3.8	0.4	0	0	0	0	0	0	0	0	0	0	0	0	0	0
kayanza	16.2	51	20.9	5.2	0.7	0.2	0	0	0	0	0	0	0	0	0	0	0	0	0
kirundo	17.8	47.4	18.5	4.5	0.8	0.1	0	0	0	0	0	0	0	0	0	0	0	0	0
makamba	13.9	58.6	31.1	11	2.3	0.3	0.1	0.1	0.1	0	0	0	0	0	0	0	0	0	0
muramvya	16	53.7	21	5.4	0.3	0	0	0	0	0	0	0	0	0	0	0	0	0	0
muyinga	16.4	51.8	20.5	4.6	0.8	0.2	0.1	0	0	0	0	0	0	0	0	0	0	0	0
mwaro	18.7	45.4	16.9	3.9	0.6	0	0	0	0	0	0	0	0	0	0	0	0	0	0
ngozi	19.5	42.6	13.5	2.6	0.2	0.1	0.1	0	0	0	0	0	0	0	0	0	0	0	0
rutana	13.8	56.2	27.5	9.6	1.5	0.2	0	0	0	0	0	0	0	0	0	0	0	0	0
ruyigi	15.1	54.4	26.4	5.4	1	0.1	0	0	0	0	0	0	0	0	0	0	0	0	0
bujumbura mairie	24.7	49.5	23.1	8.1	2	0.3	0.1	0	0	0	0	0	0	0	0	0	0	0	0
rumonge	12.5	65.1	37.7	15.2	4.3	0.5	0.1	0.1	0	0	0	0	0	0	0	0	0	0	0

## Sheet: CDHR61
Dataset	SurveyNameYear	Country	Year
CDHR61	DRC 2013-14	DRC	2014
region	has 1-2 members (needs one net)	has 5+ members (cap of 2 will miss these households)	has 7+ members (cap of 3 will miss these households)	has 9+ members (cap of 4 will miss these households)	has 11+ members (cap of 5 will miss these households)	has 13+ members (cap of 6 will miss these households)	has 15+ members (cap of 7 will miss these households)	has 17+ members (cap of 8 will miss these households)	has 19+ members (cap of 9 will miss these households)	has 21+ members (cap of 10 will miss these households)	has 23+ members (cap of 11 will miss these households)	has 25+ members (cap of 12 will miss these households)	has 27+ members (cap of 13 will miss these households)	has 29+ members (cap of 14 will miss these households)	has 31+ members (cap of 15 will miss these households)	has 33+ members (cap of 16 will miss these households)	has 35+ members (cap of 16 will miss these households)	has 37+ members (cap of 18 will miss these households)	has 39+ members (cap of 18 will miss these households)
kinshasa	15.7	59.2	36	16.7	6.9	3.4	1.7	0.7	0.4	0.2	0.1	0	0	0	0	0	0	0	0
bandundu	15.7	57.9	28.2	8.5	2.1	0.6	0.3	0.3	0.2	0	0	0	0	0	0	0	0	0	0
bas-congo	22.9	51.3	21.3	7.1	2	0.3	0.2	0.2	0.1	0	0	0	0	0	0	0	0	0	0
equateur	13.2	59.4	32.3	13.4	4.6	1.1	0.4	0.2	0	0	0	0	0	0	0	0	0	0	0
kasai-occidental	15.3	60	32.8	13.5	3	1.4	0.7	0	0	0	0	0	0	0	0	0	0	0	0
kasai-oriental	16.6	56.6	32.5	14.1	5.1	1.4	0.3	0.1	0	0	0	0	0	0	0	0	0	0	0
katanga	20.2	57.4	34.1	15.9	5.9	3	0.7	0.2	0.1	0	0	0	0	0	0	0	0	0	0
maniema	17.3	53.1	27.2	12	4	1.7	1.2	0.9	0	0	0	0	0	0	0	0	0	0	0
nord-kivu	14	62.3	33.4	14	4.4	1.5	0.7	0.2	0.2	0	0	0	0	0	0	0	0	0	0
orientale	23.6	50.8	25	9.6	3.1	1.3	0.7	0.5	0.3	0.1	0.1	0	0	0	0	0	0	0	0
sud-kivu	16.1	59.9	34.4	14.8	3.7	0.6	0	0	0	0	0	0	0	0	0	0	0	0	0

## Sheet: CGHR60
Dataset	SurveyNameYear	Country	Year
CGHR60	Congo 2011	Congo	2011
region	has 1-2 members (needs one net)	has 5+ members (cap of 2 will miss these households)	has 7+ members (cap of 3 will miss these households)	has 9+ members (cap of 4 will miss these households)	has 11+ members (cap of 5 will miss these households)	has 13+ members (cap of 6 will miss these households)	has 15+ members (cap of 7 will miss these households)	has 17+ members (cap of 8 will miss these households)	has 19+ members (cap of 9 will miss these households)	has 21+ members (cap of 10 will miss these households)	has 23+ members (cap of 11 will miss these households)	has 25+ members (cap of 12 will miss these households)	has 27+ members (cap of 13 will miss these households)	has 29+ members (cap of 14 will miss these households)	has 31+ members (cap of 15 will miss these households)	has 33+ members (cap of 16 will miss these households)	has 35+ members (cap of 16 will miss these households)	has 37+ members (cap of 18 will miss these households)	has 39+ members (cap of 18 will miss these households)
kouilou	38.5	30.9	13.5	4	1.8	0.9	0.2	0.2	0	0	0	0	0	0	0	0	0	0	0
niari	24.7	44.8	18	6	1.9	1	0.7	0.5	0.2	0	0	0	0	0	0	0	0	0	0
lekoumou	30.9	42.1	18.7	7.4	2.9	1.6	0.8	0.4	0.1	0	0	0	0	0	0	0	0	0	0
bouenza	23.3	47.8	20.5	6	1.1	0.9	0.6	0.6	0	0	0	0	0	0	0	0	0	0	0
pool	29.3	36.5	12.4	1.9	0.2	0.1	0	0	0	0	0	0	0	0	0	0	0	0	0
plateaux	32.9	38.5	14.8	5.1	1.8	1	0.5	0.1	0	0	0	0	0	0	0	0	0	0	0
cuvette	30.4	42.6	18.9	6.2	2.2	0.8	0.1	0	0	0	0	0	0	0	0	0	0	0	0
cuvette - ouest	26.5	44	20.9	6.9	2.3	1	0.4	0.2	0.1	0	0	0	0	0	0	0	0	0	0
sangha	34.2	37.8	16.5	7.6	3	1	0.6	0.4	0.2	0.1	0.1	0.1	0.1	0.1	0	0	0	0	0
likouala	23.2	52.1	31.2	13.7	5.4	2.2	1.6	0.6	0.1	0	0	0	0	0	0	0	0	0	0
brazzaville	27	40.4	17.2	6.4	1.8	0.5	0.4	0.2	0	0	0	0	0	0	0	0	0	0	0
pointe-noire	24	39.5	18.7	7.1	2.7	1.4	0.4	0.2	0.2	0	0	0	0	0	0	0	0	0	0

## Sheet: CIHR62
Dataset	SurveyNameYear	Country	Year
CIHR62	Cote d'Ivoire 2012	Cote	2012
region	has 1-2 members (needs one net)	has 5+ members (cap of 2 will miss these households)	has 7+ members (cap of 3 will miss these households)	has 9+ members (cap of 4 will miss these households)	has 11+ members (cap of 5 will miss these households)	has 13+ members (cap of 6 will miss these households)	has 15+ members (cap of 7 will miss these households)	has 17+ members (cap of 8 will miss these households)	has 19+ members (cap of 9 will miss these households)	has 21+ members (cap of 10 will miss these households)	has 23+ members (cap of 11 will miss these households)	has 25+ members (cap of 12 will miss these households)	has 27+ members (cap of 13 will miss these households)	has 29+ members (cap of 14 will miss these households)	has 31+ members (cap of 15 will miss these households)	has 33+ members (cap of 16 will miss these households)	has 35+ members (cap of 16 will miss these households)	has 37+ members (cap of 18 will miss these households)	has 39+ members (cap of 18 will miss these households)
centre	27.2	49.1	28.5	15.2	8.9	5.9	3.1	2	1.4	1.1	0.8	0.6	0.3	0.1	0.1	0	0	0	0
centre-est	29.8	40.3	20	9.5	4.8	3	1.5	1	0.7	0.3	0.2	0	0	0	0	0	0	0	0
centre-nord	20.6	54	32.7	16	7.8	3.8	2	0.7	0.4	0.2	0.1	0.1	0.1	0	0	0	0	0	0
centre-ouest	21.2	51	27.7	15.3	7.8	3.6	1.9	0.7	0.3	0.1	0	0	0	0	0	0	0	0	0
nord	23.5	49.5	27.1	15.3	6.5	3.5	2	1.1	0.6	0	0	0	0	0	0	0	0	0	0
nord-est	31.7	43	20.3	10.4	5.4	2.9	1.6	0.6	0.3	0.1	0	0	0	0	0	0	0	0	0
nord-ouest	15.3	67.1	46.4	30.4	17.8	11.1	5.8	3.7	2.8	2	1.4	1.1	0.6	0.3	0.1	0	0	0	0
ouest	20.7	53.6	29.7	14.6	7.6	4	2.2	1.1	0.5	0.3	0.3	0.2	0.1	0.1	0.1	0.1	0.1	0	0
sud sans abidjan	28.9	46.4	23.7	12.9	6.5	3.6	1.1	0.5	0.2	0.1	0	0	0	0	0	0	0	0	0
sud-ouest	29.4	40.1	17.8	7.4	3.8	1.9	1.1	0.2	0	0	0	0	0	0	0	0	0	0	0
ville d'abidjan	21.1	50.5	27.6	13.6	5.6	3	1.7	0.7	0.6	0.4	0.3	0.2	0.1	0	0	0	0	0	0

## Sheet: CMHR61
Dataset	SurveyNameYear	Country	Year
CMHR61	Cameroon 2011	Cameroon	2011
region	has 1-2 members (needs one net)	has 5+ members (cap of 2 will miss these households)	has 7+ members (cap of 3 will miss these households)	has 9+ members (cap of 4 will miss these households)	has 11+ members (cap of 5 will miss these households)	has 13+ members (cap of 6 will miss these households)	has 15+ members (cap of 7 will miss these households)	has 17+ members (cap of 8 will miss these households)	has 19+ members (cap of 9 will miss these households)	has 21+ members (cap of 10 will miss these households)	has 23+ members (cap of 11 will miss these households)	has 25+ members (cap of 12 will miss these households)	has 27+ members (cap of 13 will miss these households)	has 29+ members (cap of 14 will miss these households)	has 31+ members (cap of 15 will miss these households)	has 33+ members (cap of 16 will miss these households)	has 35+ members (cap of 16 will miss these households)	has 37+ members (cap of 18 will miss these households)	has 39+ members (cap of 18 will miss these households)
adamaoua	25.3	49.8	27.7	14.8	7.9	4.3	2.2	1.7	0.7	0.4	0.4	0	0	0	0	0	0	0	0
centre	36.6	45	27.3	14.3	7.8	4.2	1.6	1	0.6	0.4	0.3	0.1	0.1	0.1	0	0	0	0	0
douala	30	40.5	17.4	5.1	1.9	0.5	0.2	0.2	0	0	0	0	0	0	0	0	0	0	0
est	30.5	48.9	25.5	12.7	5.6	2.5	1	0.6	0.5	0.5	0.4	0.3	0.2	0.2	0.2	0.2	0	0	0
extreme-nord	16.9	59.3	35.8	19.1	9.2	4.4	2.1	1.3	0.6	0.4	0.1	0.1	0.1	0.1	0.1	0.1	0.1	0	0
littoral	29.7	46	20.9	8.4	4.1	1.4	0.7	0.2	0	0	0	0	0	0	0	0	0	0	0
nord	20.4	59.9	38.9	22.7	12.2	7.5	4.7	3.5	2.5	1.3	0.9	0.6	0.2	0	0	0	0	0	0
nord-ouest	19.4	53.4	27.2	11.2	4	1.3	0.8	0.2	0.2	0.1	0.1	0	0	0	0	0	0	0	0
ouest	25	53.3	28.1	12.3	6	3.8	2.4	1.3	0.8	0.6	0.5	0.4	0.1	0	0	0	0	0	0
sud	30.3	46.9	23.6	11.4	5.2	2.6	1.4	0.6	0.3	0	0	0	0	0	0	0	0	0	0
sud-ouest	32.8	39.6	19.5	6.5	2.3	1.3	0.4	0.3	0.1	0	0	0	0	0	0	0	0	0	0
yaounde	31.3	41.5	19.2	9	4	2.2	1.2	0.4	0.2	0.1	0	0	0	0	0	0	0	0	0

## Sheet: GAHR60
Dataset	SurveyNameYear	Country	Year
GAHR60	Gabon 2012	Gabon	2012
region	has 1-2 members (needs one net)	has 5+ members (cap of 2 will miss these households)	has 7+ members (cap of 3 will miss these households)	has 9+ members (cap of 4 will miss these households)	has 11+ members (cap of 5 will miss these households)	has 13+ members (cap of 6 will miss these households)	has 15+ members (cap of 7 will miss these households)	has 17+ members (cap of 8 will miss these households)	has 19+ members (cap of 9 will miss these households)	has 21+ members (cap of 10 will miss these households)	has 23+ members (cap of 11 will miss these households)	has 25+ members (cap of 12 will miss these households)	has 27+ members (cap of 13 will miss these households)	has 29+ members (cap of 14 will miss these households)	has 31+ members (cap of 15 will miss these households)	has 33+ members (cap of 16 will miss these households)	has 35+ members (cap of 16 will miss these households)	has 37+ members (cap of 18 will miss these households)	has 39+ members (cap of 18 will miss these households)
libreville-port-gentil	39.4	33.1	15.8	6.7	2.8	1.3	0.5	0.3	0.1	0	0	0	0	0	0	0	0	0	0
estuaire	37.7	41.8	22.5	9.9	4.2	2.3	1	0.5	0.2	0.1	0	0	0	0	0	0	0	0	0
haut-ogooue	29.8	47.4	25.2	11	5.7	2.5	1.7	0.9	0.3	0.1	0.1	0.1	0	0	0	0	0	0	0
moyen-ogooue	44.2	34	18.7	8.7	3	1.3	0.9	0.1	0	0	0	0	0	0	0	0	0	0	0
ngounie	31.9	45.4	25.3	10.9	5.7	2.5	1.3	0.7	0.3	0.1	0.1	0.1	0.1	0	0	0	0	0	0
nyanga	36.3	40.1	23	11.4	5	2.4	1.5	0.9	0.3	0.3	0.1	0.1	0.1	0	0	0	0	0	0
ogooue maritime	47.1	29.9	16.1	7.1	3.1	1.2	0.3	0.2	0.1	0.1	0.1	0	0	0	0	0	0	0	0
ogooue-ivindo	23.3	54.1	36.1	20.4	12.5	7.6	4.7	2.6	1.5	0.6	0.2	0.2	0	0	0	0	0	0	0
ogooue-lolo	36.1	42.2	23	13.1	6.5	3.2	2	1.4	0.8	0.4	0.4	0.2	0	0	0	0	0	0	0
woleu-ntem	47.2	32	16.4	8.1	3.7	1.2	0.5	0.3	0.1	0.1	0.1	0.1	0	0	0	0	0	0	0

[truncated: 28 more sheets: GHHR7A, GMHR60, GNHR62, GYHR51, HTHR61, KEHR71, KHHR51, KMHR61, LBHR70, MDHR71, MLHR70, MMHR71, MWHR7Q, MZHR71, NGHR71, NIHR61, NMHR61, RWHR70, SNHR7Q, STHR50 …]
